# Supplementary material for: Influence of Carbon Black and Silica Fillers with Different Concentrations on Dielectric Relaxation in Nitrile Butadiene Rubber Investigated by Impedance Spectroscopy
Source: Polymers (Basel). 2021 Dec 31;14(1):155. doi: 10.3390/polym14010155 (PMC8747209; doi:10.3390/polym14010155)
Supplement: Supplementary file 1 [file polymers-14-00155-s001.zip]

Archive with 1 entries (1 files):
- polymers-1507601-supplementary.pdf
